# Supplementary material for: Large language models are comparable with commonly used statistical software: A validation of GPT 5.1 for frequentist meta‐analysis in orthopaedics
Source: Knee Surg Sports Traumatol Arthrosc. 2026 Mar 11;34(8):3002–10. doi: 10.1002/ksa.70379 (PMC13418392; doi:10.1002/ksa.70379)
Supplement: Supplementary file 1 — Supplementary Table 1. Exemplary data extraction table provided to ChatGPT‐5.1 for meta‐analytic calculation. [file KSA-34-3002-s009.xlsx]

## Sheet: Sheet 1
intervention group	Patients	Functional MCID	SD
2	22	5.61	2.18
1	21	6.09	1.84
2	177	4.14	2.08
1	171	4.9	2.25
2	50	4.73	2.4
1	49	6.08	21.8
2	40	3.74
1	40	4.27
1	46	10.08
2	44	9.22
1	45	6.08
2	46	4.73
2	110	7.67	2.12
1	112	8.71	2.21
