# Supplementary material for: Large language models are comparable with commonly used statistical software: A validation of GPT 5.1 for frequentist meta‐analysis in orthopaedics
Source: Knee Surg Sports Traumatol Arthrosc. 2026 Mar 11;34(8):3002–10. doi: 10.1002/ksa.70379 (PMC13418392; doi:10.1002/ksa.70379)
Supplement: Supplementary file 2 — Supplementary Table 2. Exemplary data extraction table provided to ChatGPT‐5.1 for meta‐analytic calculations. [file KSA-34-3002-s005.xlsx]

## Sheet: Sheet 1
intervention group	Patients	iHOT	SD
2	22	67,3	26,1
1	21	73,1	22,1
2	177	49,7	25
1	171	58,8	27
2	50	56,8	28,8
1	49	72.9	21.8
2	40	44.9
1	40	51.2
1	46	71.55
2	44	59.43
1	45	72.9
2	46	56.8
2	110
1	112
