# Supplementary material for: Large language models are comparable with commonly used statistical software: A validation of GPT 5.1 for frequentist meta‐analysis in orthopaedics
Source: Knee Surg Sports Traumatol Arthrosc. 2026 Mar 11;34(8):3002–10. doi: 10.1002/ksa.70379 (PMC13418392; doi:10.1002/ksa.70379)
Supplement: Supplementary file 3 — Supplementary Table 3. Exemplary data extraction table provided to ChatGPT‐5.1 for meta‐analytic calculations. [file KSA-34-3002-s007.xlsx]

## Sheet: Sheet 1
intervention group	Patients	HOS ADL	SD
2	22
1	21
2	177
1	171
2	50
1	49
2	40	73.1
1	40	69.3
1	46	85.22
2	44	80.07
1	45
2	46
2	110	69.2	19.1
1	112	78.4	19.9
