# Supplementary material for: Large language models are comparable with commonly used statistical software: A validation of GPT 5.1 for frequentist meta‐analysis in orthopaedics
Source: Knee Surg Sports Traumatol Arthrosc. 2026 Mar 11;34(8):3002–10. doi: 10.1002/ksa.70379 (PMC13418392; doi:10.1002/ksa.70379)
Supplement: Supplementary file 4 — Supplementary Table 4. Exemplary data extraction table provided to ChatGPT‐5.1 for meta‐analytic calculations. [file KSA-34-3002-s004.xlsx]

## Sheet: Sheet1
intervention group	Patients	HHS 0-1,5 months postoperatively	SD
1	24
2	24
1	43	89.5	8.1
2	44	81.4	9.8
1	50	83.52	13.44
2	50	80.37	13.38
1	61	81.25	1.44
2	67	75.48	1.38
1	20	93.1	7.8
2	149	86.7	8.9
1	49
2	50
1	42	72	16
2	36	79	13
1	41	77	10
2	15	77	10
1	43
2	43
1	35	80.21	2.62
2	35	67.74	5.08
1	20	76.1	4.8
2	20	65.2	5.9
1	37	71.4	2.3
2	58	60.6	3.6
1	16	71.1	2.3
2	18	60.5	3.4
1	32
2	32
1	30	70.52	3.32
2	30	61.15	2.01
1	41
2	41
1	35
2	30
1	50
2	50
1	30	83.22	5.35
2	30	72.41	4.34
1	47	88.24	4.47
2	47	80.01	3.82
1	42
2	41
1	2	62.5	8.34
2	2	77.5	3.41
1	28	76.7	16.4
2	27	68.7	16.8
1	21
2	16
1	12	78.67	5.35
2	12	75.5	4.5
1	58	89.81	2.43
2	58	84.42	2.34
1	77	81.6	12.1
2	71	82.4	12
1	21	87.43	9.05
2	21	86.34	10.24
1	50	93.64	5.73
2	50	88.8	8.68
1	23	93	10.87
2	23	90	9.14
1	22
2	21
1	27	97	2
2	27	93	2.25
1	52	95	6
2	49	92	8
1	25
2	25
1	50
2	50
1	43
2	42
1	46	81.4	3.18
2	46	76.8	2.93
1	46
2	46
1	64	81.5	7.3
2	90	79.8	6.1
1	55
2	55
1	40	82.5	1.13
2	44	80.73	1.3
1	27	70.5	5.6
2	27	63.8	6.1
1	60
2	60
