# Supplementary material for: Large language models are comparable with commonly used statistical software: A validation of GPT 5.1 for frequentist meta‐analysis in orthopaedics
Source: Knee Surg Sports Traumatol Arthrosc. 2026 Mar 11;34(8):3002–10. doi: 10.1002/ksa.70379 (PMC13418392; doi:10.1002/ksa.70379)
Supplement: Supplementary file 5 — Supplementary Table 5. Exemplary data extraction table provided to ChatGPT‐5.1 for meta‐analytic calculations. [file KSA-34-3002-s003.xlsx]

## Sheet: Sheet1
intervention group	Patients	HHS 3 months	SD
1	24
2	24
1	43	91.2	9.7
2	44	91.4	9.7
1	50	89.95	12.73
2	50	91.3	9.48
1	61	88.42	1.95
2	67	83.47	1.83
1	20
2	149
1	49	94.6	10.2
2	50	92.8	11.3
1	42	84	18
2	36	88	16
1	41	88	12
2	15	88	11
1	43	72	9.7
2	43	60.7	10.6
1	35
2	35
1	20
2	20
1	37
2	58
1	16
2	18
1	32
2	32
1	30	87.32	3.74
2	30	81.21	2.04
1	41	82.14	4.15
2	41	74.15	4.85
1	35
2	30
1	50
2	50
1	30
2	30
1	47
2	47
1	42
2	41
1	2	72.25	3.86
2	2	83.25	2.36
1	28	88.4	11.8
2	27	83.3	15.1
1	21	80.5	14
2	16	76.2	19
1	12	82.08	4.76
2	12	79.25	5.99
1	58	92.25	2.53
2	58	90.32	1.61
1	77	89.8	9.3
2	71	88.4	9.9
1	21	86.51	5.13
2	21	87.84	5.43
1	50
2	50
1	23
2	23
1	22	90	12
2	21	85	14
1	27
2	27
1	52
2	49
1	25	94
2	25	93.8
1	50	91.13	6.74
2	50	82.25	5.63
1	43	93.25	3.96
2	42	89.54	3.72
1	46	87.6	1.76
2	46	80.1	4.49
1	46
2	46
1	64	89.6	2.1
2	90	88.2	6.1
1	55	83.8	5.64
2	55	74.96	7.47
1	40	86.53	1.15
2	44	86.14	0.77
1	27	83.1	5.5
2	27	78	5.6
1	60	85.9	17.36
2	60	79.6	11.87
