# Supplementary material for: Large language models are comparable with commonly used statistical software: A validation of GPT 5.1 for frequentist meta‐analysis in orthopaedics
Source: Knee Surg Sports Traumatol Arthrosc. 2026 Mar 11;34(8):3002–10. doi: 10.1002/ksa.70379 (PMC13418392; doi:10.1002/ksa.70379)
Supplement: Supplementary file 6 — Supplementary Table 6. Exemplary data extraction table provided to ChatGPT‐5.1 for meta‐analytic calculations. [file KSA-34-3002-s008.xlsx]

## Sheet: Sheet1
intervention group	Patients	HHS 6 months	SD
1	24	66.1	10.5
2	24	67.9	16.5
1	43	95.8	7.8
2	44	95.9	6.8
1	50
2	50
1	61	91.04	1.63
2	67	90.62	1.74
1	20
2	149
1	49
2	50
1	42
2	36
1	41
2	15
1	43
2	43
1	35
2	35
1	20
2	20
1	37
2	58
1	16
2	18
1	32	95.4	22.2
2	32	92.7	22.9
1	30	95.75	3.92
2	30	90.11	3.07
1	41
2	41
1	35	88.1	11.1
2	30	80.4	9.5
1	50	85.26	5.41
2	50	79.67	4.8
1	30
2	30
1	47
2	47
1	42
2	41
1	2	84.25	6.18
2	2	86.75	3.86
1	28	90.1	11.3
2	27	90.3	12.3
1	21
2	16
1	12	84.92	5.87
2	12	84.17	7.04
1	58	93.67	2.22
2	58	92.91	3.05
1	77	90.3	9.8
2	71	89.1	10
1	21
2	21
1	50
2	50
1	23
2	23
1	22	96	5
2	21	91	10
1	27
2	27
1	52
2	49
1	25
2	25
1	50
2	50
1	43
2	42
1	46	92.3	1.62
2	46	91.6	2.41
1	46	95.42
2	46	82.17
1	64
2	90
1	55	90	3.6
2	55	89.34	5.3
1	40	90	2.03
2	44	89.34	2.29
1	27	88	3.6
2	27	86.4	5.3
1	60	92.2	13.25
2	60	89.9	11.74
