# Supplementary material for: Large language models are comparable with commonly used statistical software: A validation of GPT 5.1 for frequentist meta‐analysis in orthopaedics
Source: Knee Surg Sports Traumatol Arthrosc. 2026 Mar 11;34(8):3002–10. doi: 10.1002/ksa.70379 (PMC13418392; doi:10.1002/ksa.70379)
Supplement: Supplementary file 7 — Supplementary Table 7. Exemplary data extraction table provided to ChatGPT‐5.1 for meta‐analytic calculations. [file KSA-34-3002-s002.xlsx]

## Sheet: Sheet1
intervention group	Patients	HHS ≥ 12 months	SD
1	24
2	24
1	43	97.5	5.7
2	44	97.3	5.5
1	50
2	50
1	61
2	67
1	20
2	149
1	49	96.2	10.1
2	50	94.5	9.7
1	42
2	36
1	41
2	15
1	43
2	43
1	35
2	35
1	20
2	20
1	37
2	58
1	16
2	18
1	32
2	32
1	30
2	30
1	41
2	41
1	35
2	30
1	50
2	50
1	30
2	30
1	47
2	47
1	42	86.7	14.8
2	41	87.4	12.6
1	2	92.5	1.73
2	2	92.5	1.73
1	28	94.4	8
2	27	91.4	13
1	21	87.3	7
2	16	80.4	17
1	12	85.58	6.54
2	12	86.75	3.14
1	58	94.72	2.92
2	58	94.04	2.81
1	77	92.4	8.6
2	71	91.4	9.1
1	21
2	21
1	50
2	50
1	23
2	23
1	22	97	3
2	21	92	6
1	27	98	1.5
2	27	97.5	3.25
1	52	97	4
2	49	95	7
1	25	96.8
2	25	93.6
1	50
2	50
1	43	92.3	1.62
2	42	91.6	2.41
1	46
2	46
1	46	91.2	5.38
2	46	91.64	4.81
1	64
2	90
1	55	91.3	3.8
2	55	90.1	3.6
1	40
2	44
1	27	91.3	3.8
2	27	90.1	3.6
1	60
2	60
